# Supplementary material for: EVENS (Evaluation Nursing Students): A Mobile Application to Enhance Nursing Students’ Clinical Competence and Self-Efficacy—A Quasi-Experimental Study
Source: Nurs Rep. 2026 Feb 27;16(3):83. doi: 10.3390/nursrep16030083 (PMC13029325; doi:10.3390/nursrep16030083)
Supplement: Supplementary file 1 [file nursrep-16-00083-s001.zip]

Archive with 1 entries (1 files):
- nursrep-4087702-supplementary.pdf
